# Supplementary material for: Harnessing subtractive genomics for drug target identification in Streptococcus agalactiae serotype v (atcc baa-611 / 2603 v/r) strain: An in-silico approach
Source: PLoS One. 2025 Aug 21;20(8):e0319368. doi: 10.1371/journal.pone.0319368 (PMC12370063; doi:10.1371/journal.pone.0319368)
Supplement: S1 Table — (XLSX) [file pone.0319368.s001.xlsx]

## Sheet: All DEG Essential Proteins
List of All Essential Proteins
Sequence ID - Protein Names
>sp_Q8E061_ADDA_STRA5-ATP-dependent helicase/nuclease subunit A
>sp_P64113_FABH_STRA5-Beta-ketoacyl-[acyl-carrier-protein] synthase III
>sp_P65465_MURB_STRA5-UDP-N-acetylenolpyruvoylglucosamine reductase
>sp_P65741_PLSX_STRA5-Phosphate acyltransferase
>sp_P65980_RECA_STRA5-Protein RecA
>sp_P67167_PLSY_STRA5-Glycerol-3-phosphate acyltransferase
>sp_Q8CMH6_DEOB_STRA5-Phosphopentomutase
>sp_Q8CX05_FTSK_STRA5-DNA translocase FtsK
>sp_Q8CX07_TRMD_STRA5-tRNA (guanine-N(1)-)-methyltransferase
>sp_Q8CX15_MURG_STRA5-UDP-N-acetylglucosamine--N-acetylmuramyl-(pentapeptide) pyrophosphoryl-undecaprenol N-acetylglucosamine transferase
>sp_Q8DXR9_RSGA_STRA5-Small ribosomal subunit biogenesis GTPase RsgA
>sp_Q8DXX3_RNH3_STRA5-Ribonuclease HIII
>sp_Q8DY07_SECA1_STRA5-Protein translocase subunit SecA1
>sp_Q8DY10_ALR_STRA5-Alanine racemase
>sp_Q8DY77_MURC_STRA5-UDP-N-acetylmuramate--L-alanine ligase
>sp_Q8DYB3_KTHY_STRA5-Thymidylate kinase
>sp_Q8DYG8_PYRH_STRA5-Uridylate kinase
>sp_Q8DYM7_SECA2_STRA5-Protein translocase subunit SecA2
>sp_Q8DYS6_PPAC_STRA5-Probable manganese-dependent inorganic pyrophosphatase
>sp_Q8DYT4_PEPT_STRA5-Peptidase
>sp_Q8DYT8_KCY_STRA5-Cytidylate kinase
>sp_Q8DYU4_AROD_STRA5-3-dehydroquinate dehydratase
>sp_Q8DYU5_AROB_STRA5-3-dehydroquinate synthase
>sp_Q8DYU6_AROC_STRA5-Chorismate synthase
>sp_Q8E069_MURA2_STRA5-UDP-N-acetylglucosamine 1-carboxyvinyltransferase 2
>sp_Q8E091_MURA1_STRA5-UDP-N-acetylglucosamine 1-carboxyvinyltransferase 1
>sp_Q8E0G6_DDL_STRA5-D-alanine--D-alanine ligase
>sp_Q8E0U0_AROA_STRA5-3-phosphoshikimate 1-carboxyvinyltransferase
>sp_Q8E186_MURD_STRA5-UDP-N-acetylmuramoylalanine--D-glutamate ligase
>sp_Q8E1A6_COAD_STRA5-Phosphopantetheine adenylyltransferase
>sp_Q8E1Q4_RECU_STRA5-Holliday junction resolvase RecU
>sp_Q8E1Q7_NADE_STRA5-NH(3)-dependent NAD(+) synthetase
>sp_Q8E231_ACKA_STRA5-Acetate kinase
>sp_Q8E260_UPPP_STRA5-Undecaprenyl-diphosphatase
>sp_Q8E292_TIG_STRA5-Trigger factor
>sp_Q8E2B1_RPOA_STRA5-DNA-directed RNA polymerase subunit alpha
>sp_P63847_CODY_STRA5-Global transcriptional regulator CodY
>sp_P64041_EFP_STRA5-Elongation factor P
>sp_P64402_HSLO_STRA5-33 kDa chaperonin
>sp_P65143_IF3_STRA5-Translation initiation factor IF-3
>sp_P66559_RS3_STRA5-Small ribosomal subunit protein uS3
>sp_P67112_Y531_STRA5-Nucleotide-binding protein SAG0531
>sp_P67281_RNY_STRA5-Ribonuclease Y
>sp_P67493_YQGF_STRA5-Putative pre-16S rRNA nuclease
>sp_Q8DWQ8_RECF_STRA5-DNA replication and repair protein RecF
>sp_Q8DWS6_RS4_STRA5-Small ribosomal subunit protein uS4
>sp_Q8DWW6_RUVA_STRA5-Holliday junction branch migration complex subunit RuvA
>sp_Q8DY32_AP4AH_STRA5-Bis(5'-nucleosyl)-tetraphosphatase, symmetrical
>sp_Q8DY92_MURI_STRA5-Glutamate racemase
>sp_Q8DYW8_RIMM_STRA5-Ribosome maturation factor RimM
>sp_Q8DYW9_FENR_STRA5-Ferredoxin--NADP reductase
>sp_Q8DZ20_RL10_STRA5-Large ribosomal subunit protein uL10
>sp_Q8DZ90_UVRC_STRA5-UvrABC system protein
>sp_Q8DZI2_KHSE_STRA5-Homoserine kinase
>sp_Q8DZK1_REX_STRA5-Redox-sensing transcriptional repressor Rex
>sp_Q8DZV4_PSTS1_STRA5-Phosphate-binding protein PstS 1
>sp_Q8E075_ATPD_STRA5-ATP synthase subunit delta
>sp_Q8E0D7_QUEA_STRA5-S-adenosylmethionine:tRNA ribosyltransferase-isomerase
>sp_Q8E0G7_RECR_STRA5-Recombination protein RecR
>sp_Q8E0H2_CAPP_STRA5-Phosphoenolpyruvate carboxylase
>sp_Q8E166_EX7L_STRA5-Exodeoxyribonuclease 7 large subunit
>sp_Q8E1K3_FABZ_STRA5-3-hydroxyacyl-[acyl-carrier-protein] dehydratase FabZ
>sp_Q8E1T3_SYGB_STRA5-Glycine--tRNA ligase beta subunit
>sp_Q8E1T5_SYGA_STRA5-Glycine--tRNA ligase alpha subunit
>sp_Q8E218_LYTS_STRA5-Sensor protein LytS
>sp_Q8E2G8_RECO_STRA5-DNA repair protein RecO
>sp_Q8E2I7_DNAA_STRA5-Chromosomal replication initiator protein DnaA
>sp_Q9AFI0_CPSE_STRA5-Galactosyl transferase CpsE
