# Supplementary material for: Harnessing subtractive genomics for drug target identification in Streptococcus agalactiae serotype v (atcc baa-611 / 2603 v/r) strain: An in-silico approach
Source: PLoS One. 2025 Aug 21;20(8):e0319368. doi: 10.1371/journal.pone.0319368 (PMC12370063; doi:10.1371/journal.pone.0319368)
Supplement: S2 Table — (XLSX) [file pone.0319368.s002.xlsx]

## Sheet: List of KO ID
KO List
Proteins	KO ID
sp|Q8E061|ADDA_STRA5	K16898
sp|P64113|FABH_STRA5	K00648
sp|P65465|MURB_STRA5	K00075
sp|P65741|PLSX_STRA5	K03621
sp|P65980|RECA_STRA5	K03553
sp|P67167|PLSY_STRA5	K08591
sp|Q8CMH6|DEOB_STRA5	K01839
sp|Q8CX05|FTSK_STRA5	K03466
sp|Q8CX07|TRMD_STRA5	K00554
sp|Q8CX15|MURG_STRA5	K02563
sp|Q8DXR9|RSGA_STRA5	K06949
sp|Q8DXX3|RNH3_STRA5	K03471
sp|Q8DY07|SECA1_STRA5	K03070
sp|Q8DY10|ALR_STRA5	K01775
sp|Q8DY77|MURC_STRA5	K01924
sp|Q8DYB3|KTHY_STRA5	K00943
sp|Q8DYG8|PYRH_STRA5	K09903
sp|Q8DYM7|SECA2_STRA5	K03070
sp|Q8DYS6|PPAC_STRA5	K15986
sp|Q8DYT4|PEPT_STRA5	K01258
sp|Q8DYT8|KCY_STRA5	K00945
sp|Q8DYU4|AROD_STRA5	K03785
sp|Q8DYU5|AROB_STRA5	K01735
sp|Q8DYU6|AROC_STRA5	K01736
sp|Q8E069|MURA2_STRA5	K00790
sp|Q8E091|MURA1_STRA5	K00790
sp|Q8E0G6|DDL_STRA5	K01921
sp|Q8E0U0|AROA_STRA5	K00800
sp|Q8E186|MURD_STRA5	K01925
sp|Q8E1A6|COAD_STRA5	K00954
sp|Q8E1Q4|RECU_STRA5	K03700
sp|Q8E1Q7|NADE_STRA5	K01916
sp|Q8E231|ACKA_STRA5	K00925
sp|Q8E260|UPPP_STRA5	K06153
sp|Q8E292|TIG_STRA5	K03545
sp|Q8E2B1|RPOA_STRA5	K03040
sp|P63847|CODY_STRA5	K03706
sp|P64041|EFP_STRA5	K02356
sp|P64402|HSLO_STRA5	K04083
sp|P65143|IF3_STRA5	K02520
sp|P66559|RS3_STRA5	K02982
sp|P67112|Y531_STRA5	K06958
sp|P67281|RNY_STRA5	K18682
sp|P67493|YQGF_STRA5	K07447
sp|Q8DWQ8|RECF_STRA5	K03629
sp|Q8DWS6|RS4_STRA5	K02986
sp|Q8DWW6|RUVA_STRA5	K03550
sp|Q8DY32|AP4AH_STRA5
sp|Q8DY92|MURI_STRA5	K01776
sp|Q8DYW8|RIMM_STRA5	K02860
sp|Q8DYW9|FENR_STRA5	K21567
sp|Q8DZ20|RL10_STRA5	K02864
sp|Q8DZ90|UVRC_STRA5	K03703
sp|Q8DZI2|KHSE_STRA5	K00872
sp|Q8DZK1|REX_STRA5	K01926
sp|Q8DZV4|PSTS1_STRA5	K02040
sp|Q8E075|ATPD_STRA5	K02113
sp|Q8E0D7|QUEA_STRA5	K07568
sp|Q8E0G7|RECR_STRA5	K06187
sp|Q8E0H2|CAPP_STRA5	K01595
sp|Q8E166|EX7L_STRA5	K03601
sp|Q8E1K3|FABZ_STRA5	K02372
sp|Q8E1T3|SYGB_STRA5	K01879
sp|Q8E1T5|SYGA_STRA5	K01878
sp|Q8E218|LYTS_STRA5	K07704
sp|Q8E2G8|RECO_STRA5	K03584
sp|Q8E2I7|DNAA_STRA5	K02313
sp|Q9AFI0|CPSE_STRA5
