# Supplementary material for: Harnessing subtractive genomics for drug target identification in Streptococcus agalactiae serotype v (atcc baa-611 / 2603 v/r) strain: An in-silico approach
Source: PLoS One. 2025 Aug 21;20(8):e0319368. doi: 10.1371/journal.pone.0319368 (PMC12370063; doi:10.1371/journal.pone.0319368)
Supplement: S3 Table — (XLSX) [file pone.0319368.s003.xlsx]

## Sheet: All Subcellular Localizations
All Subcellular Localizations
Sequence ID - Protein Names	CELLO v2.5	pSORTb v3.03
>sp_Q8E061_ADDA_STRA5-ATP-dependent helicase/nuclease subunit A	Cytoplasmic	Cytoplasmic
>sp_P64113_FABH_STRA5-Beta-ketoacyl-[acyl-carrier-protein] synthase III	Membrane	Cytoplasmic
>sp_P65465_MURB_STRA5-UDP-N-acetylenolpyruvoylglucosamine reductase	Cytoplasmic	Cytoplasmic
>sp_P65741_PLSX_STRA5-Phosphate acyltransferase	Cytoplasmic	Unknown
>sp_P65980_RECA_STRA5-Protein RecA	Cytoplasmic	Cytoplasmic
>sp_P67167_PLSY_STRA5-Glycerol-3-phosphate acyltransferase	Membrane	Membrane
>sp_Q8CMH6_DEOB_STRA5-Phosphopentomutase	Cytoplasmic	Cytoplasmic
>sp_Q8CX05_FTSK_STRA5-DNA translocase FtsK	Membrane	Membrane
>sp_Q8CX07_TRMD_STRA5-tRNA (guanine-N(1)-)-methyltransferase	Cytoplasmic	Cytoplasmic
>sp_Q8CX15_MURG_STRA5-UDP-N-acetylglucosamine--N-acetylmuramyl-(pentapeptide) pyrophosphoryl-undecaprenol N-acetylglucosamine transferase	Cytoplasmic	Membrane
>sp_Q8DXR9_RSGA_STRA5-Small ribosomal subunit biogenesis GTPase RsgA	Cytoplasmic	Cytoplasmic
>sp_Q8DXX3_RNH3_STRA5-Ribonuclease HIII	Membrane	Unknown
>sp_Q8DY07_SECA1_STRA5-Protein translocase subunit SecA1	Cytoplasmic	Cytoplasmic
>sp_Q8DY10_ALR_STRA5-Alanine racemase	Cytoplasmic	Cytoplasmic
>sp_Q8DY77_MURC_STRA5-UDP-N-acetylmuramate--L-alanine ligase	Cytoplasmic	Cytoplasmic
>sp_Q8DYB3_KTHY_STRA5-Thymidylate kinase	Cytoplasmic	Cytoplasmic
>sp_Q8DYG8_PYRH_STRA5-Uridylate kinase	Cytoplasmic	Cytoplasmic
>sp_Q8DYM7_SECA2_STRA5-Protein translocase subunit SecA2	Cytoplasmic	Cytoplasmic
>sp_Q8DYS6_PPAC_STRA5-Probable manganese-dependent inorganic pyrophosphatase	Cytoplasmic	Cytoplasmic
>sp_Q8DYT4_PEPT_STRA5-Peptidase	Cytoplasmic	Cytoplasmic
>sp_Q8DYT8_KCY_STRA5-Cytidylate kinase	Cytoplasmic	Cytoplasmic
>sp_Q8DYU4_AROD_STRA5-3-dehydroquinate dehydratase	Cytoplasmic	Cytoplasmic
>sp_Q8DYU5_AROB_STRA5-3-dehydroquinate synthase	Cytoplasmic	Cytoplasmic
>sp_Q8DYU6_AROC_STRA5-Chorismate synthase	Cytoplasmic	Cytoplasmic
>sp_Q8E069_MURA2_STRA5-UDP-N-acetylglucosamine 1-carboxyvinyltransferase 2	Cytoplasmic	Cytoplasmic
>sp_Q8E091_MURA1_STRA5-UDP-N-acetylglucosamine 1-carboxyvinyltransferase 1	Cytoplasmic	Cytoplasmic
>sp_Q8E0G6_DDL_STRA5-D-alanine--D-alanine ligase	Cytoplasmic	Cytoplasmic
>sp_Q8E0U0_AROA_STRA5-3-phosphoshikimate 1-carboxyvinyltransferase	Membrane	Unknown
>sp_Q8E186_MURD_STRA5-UDP-N-acetylmuramoylalanine--D-glutamate ligase	Cytoplasmic	Cytoplasmic
>sp_Q8E1A6_COAD_STRA5-Phosphopantetheine adenylyltransferase	Cytoplasmic	Cytoplasmic
>sp_Q8E1Q4_RECU_STRA5-Holliday junction resolvase RecU	Extracellular	Unknown
>sp_Q8E1Q7_NADE_STRA5-NH(3)-dependent NAD(+) synthetase	Cytoplasmic	Cytoplasmic
>sp_Q8E231_ACKA_STRA5-Acetate kinase	Cytoplasmic	Cytoplasmic
>sp_Q8E260_UPPP_STRA5-Undecaprenyl-diphosphatase	Membrane	Membrane
>sp_Q8E292_TIG_STRA5-Trigger factor	Cytoplasmic	Cytoplasmic
>sp_Q8E2B1_RPOA_STRA5-DNA-directed RNA polymerase subunit alpha	Cytoplasmic	Cytoplasmic
>sp_P63847_CODY_STRA5-Global transcriptional regulator CodY	Cytoplasmic	Cytoplasmic
>sp_P64041_EFP_STRA5-Elongation factor P	Cytoplasmic	Cytoplasmic
>sp_P64402_HSLO_STRA5-33 kDa chaperonin	Membrane	Cytoplasmic
>sp_P65143_IF3_STRA5-Translation initiation factor IF-3	Cytoplasmic	Cytoplasmic
>sp_P66559_RS3_STRA5-Small ribosomal subunit protein uS3	Cytoplasmic	Cytoplasmic
>sp_P67112_Y531_STRA5-Nucleotide-binding protein SAG0531	Cytoplasmic	Unknown
>sp_P67281_RNY_STRA5-Ribonuclease Y	Cytoplasmic	Cytoplasmic
>sp_P67493_YQGF_STRA5-Putative pre-16S rRNA nuclease	Cytoplasmic	Unknown
>sp_Q8DWQ8_RECF_STRA5-DNA replication and repair protein RecF	Cytoplasmic	Cytoplasmic
>sp_Q8DWS6_RS4_STRA5-Small ribosomal subunit protein uS4	Cytoplasmic	Cytoplasmic
>sp_Q8DWW6_RUVA_STRA5-Holliday junction branch migration complex subunit RuvA	Membrane	Cytoplasmic
>sp_Q8DY32_AP4AH_STRA5-Bis(5'-nucleosyl)-tetraphosphatase, symmetrical	Cytoplasmic	Cytoplasmic
>sp_Q8DY92_MURI_STRA5-Glutamate racemase	Membrane	Unknown
>sp_Q8DYW8_RIMM_STRA5-Ribosome maturation factor RimM	Cytoplasmic	Cytoplasmic
>sp_Q8DYW9_FENR_STRA5-Ferredoxin--NADP reductase	Cytoplasmic	Cytoplasmic
>sp_Q8DZ20_RL10_STRA5-Large ribosomal subunit protein uL10	Cytoplasmic	Cytoplasmic
>sp_Q8DZ90_UVRC_STRA5-UvrABC system protein	Cytoplasmic	Cytoplasmic
>sp_Q8DZI2_KHSE_STRA5-Homoserine kinase	Membrane	Unknown
>sp_Q8DZK1_REX_STRA5-Redox-sensing transcriptional repressor Rex	Cytoplasmic	Cytoplasmic
>sp_Q8DZV4_PSTS1_STRA5-Phosphate-binding protein PstS 1	Extracellular	Membrane
>sp_Q8E075_ATPD_STRA5-ATP synthase subunit delta	Cytoplasmic	Cytoplasmic
>sp_Q8E0D7_QUEA_STRA5-S-adenosylmethionine:tRNA ribosyltransferase-isomerase	Cytoplasmic	Unknown
>sp_Q8E0G7_RECR_STRA5-Recombination protein RecR	Cytoplasmic	Cytoplasmic
>sp_Q8E0H2_CAPP_STRA5-Phosphoenolpyruvate carboxylase	Cytoplasmic	Cytoplasmic
>sp_Q8E166_EX7L_STRA5-Exodeoxyribonuclease 7 large subunit	Cytoplasmic	Cytoplasmic
>sp_Q8E1K3_FABZ_STRA5-3-hydroxyacyl-[acyl-carrier-protein] dehydratase FabZ	Cytoplasmic	Cytoplasmic
>sp_Q8E1T3_SYGB_STRA5-Glycine--tRNA ligase beta subunit	Cytoplasmic	Cytoplasmic
>sp_Q8E1T5_SYGA_STRA5-Glycine--tRNA ligase alpha subunit	Cytoplasmic	Cytoplasmic
>sp_Q8E218_LYTS_STRA5-Sensor protein LytS	Membrane	Membrane
>sp_Q8E2G8_RECO_STRA5-DNA repair protein RecO	Cytoplasmic	Membrane
>sp_Q8E2I7_DNAA_STRA5-Chromosomal replication initiator protein DnaA	Cytoplasmic	Cytoplasmic
>sp_Q9AFI0_CPSE_STRA5-Galactosyl transferase CpsE	Membrane	Membrane
