# Supplementary material for: Harnessing subtractive genomics for drug target identification in Streptococcus agalactiae serotype v (atcc baa-611 / 2603 v/r) strain: An in-silico approach
Source: PLoS One. 2025 Aug 21;20(8):e0319368. doi: 10.1371/journal.pone.0319368 (PMC12370063; doi:10.1371/journal.pone.0319368)
Supplement: S4 Table — (XLSX) [file pone.0319368.s004.xlsx]

## Sheet: Sensor protein LytS
Residues present in the active sites of Sensor protein LytS
Sensor protein LytS
Sl. No.	Chain	Position	Residue
1	A	376	L
2	A	377	Q
3	A	379	Q
4	A	380	I
5	A	381	N
6	A	383	H
7	A	384	F
8	A	385	F
9	A	387	N
10	A	388	A
11	A	391	T
12	A	392	I
13	A	395	L
14	A	406	A
15	A	410	L
16	A	413	F
17	A	414	F
18	A	417	S
19	A	418	L
20	A	421	G
21	A	422	Q
22	A	434	H
23	A	438	Y
24	A	440	N
25	A	441	V
26	A	442	E
27	A	444	L
28	A	445	R
29	A	446	F
30	A	449	K
31	A	450	Y
32	A	466	P
33	A	467	F
34	A	468	G
35	A	470	Q
36	A	471	V
37	A	472	L
38	A	473	V
39	A	474	E
40	A	475	N
41	A	476	A
42	A	477	V
43	A	478	R
44	A	479	H
45	A	480	A
46	A	481	F
47	A	482	K
48	A	490	I
49	A	505	V
50	A	506	S
51	A	507	D
52	A	509	G
53	A	510	Q
54	A	511	G
55	A	512	I
56	A	516	I
57	A	519	K
58	A	520	L
59	A	521	G
60	A	522	Q
61	A	523	E
62	A	524	T
63	A	525	V
64	A	527	E
65	A	528	S
66	A	529	K
67	A	530	G
68	A	531	T
69	A	532	G
70	A	533	T
71	A	534	A
72	A	535	L
73	A	536	V
74	A	537	N
75	A	538	L
76	A	541	R
77	A	560	G
78	A	561	T
79	A	562	K
80	A	563	V

## Sheet: Galactosyl transferase CpsE
Residues present in the active sites of Galactosyl transferase CpsE
Galactosyl transferase CpsE
Sl. No.	Chain	Position	Residue
1	A	259	L
2	A	263	G
3	A	266	I
4	A	267	G
5	A	270	I
6	A	274	V
7	A	288	P
8	A	291	F
9	A	295	R
10	A	305	F
11	A	307	K
12	A	308	F
13	A	309	R
14	A	310	S
15	A	311	M
16	A	312	R
17	A	313	V
18	A	315	A
19	A	316	E
20	A	319	K
21	A	323	L
22	A	327	Q
23	A	328	M
24	A	331	L
25	A	332	M
26	A	333	F
27	A	334	K
28	A	335	L
29	A	336	D
30	A	337	D
31	A	338	D
32	A	340	R
33	A	341	I
34	A	345	G
35	A	346	K
36	A	349	R
37	A	350	K
38	A	351	T
39	A	352	S
40	A	353	I
41	A	354	D
42	A	355	E
43	A	356	L
44	A	358	Q
45	A	359	F
46	A	367	M
47	A	369	L
48	A	370	V
49	A	371	G
50	A	372	T
51	A	373	R
52	A	374	P
53	A	376	T
54	A	378	D
55	A	379	E
56	A	382	K
57	A	396	G
58	A	397	I
59	A	398	T
60	A	399	G
61	A	400	L
62	A	401	W
63	A	402	Q
64	A	406	R
65	A	407	N
66	A	409	I
67	A	410	T
68	A	415	I
69	A	418	L
70	A	419	D
71	A	422	Y
72	A	434	I
73	A	435	I
74	A	438	T
75	A	439	L
76	A	441	V
77	A	442	V
78	A	445	G
79	A	446	T
80	A	447	G
81	A	448	A
82	A	449	K
