# Supplementary material for: Harnessing subtractive genomics for drug target identification in Streptococcus agalactiae serotype v (atcc baa-611 / 2603 v/r) strain: An in-silico approach
Source: PLoS One. 2025 Aug 21;20(8):e0319368. doi: 10.1371/journal.pone.0319368 (PMC12370063; doi:10.1371/journal.pone.0319368)
Supplement: S5 Table — (XLSX) [file pone.0319368.s005.xlsx]

## Sheet: Sensor protein LytS
Sl. No	Bacterium	Disease	LytS or similar proteins	Accension	Percentage Identity	Query Coverage
1	Enterococcus faecalis	Endocarditis, urinary tract infections, wound infections.	sensor histidine kinase	HAP4282634.1	0.98	0.4661
2	Streptococcus mutans	Dental caries (tooth decay)	two-component system sensor histidine kinase LytS	WP_002266420.1	0.8193	1
3	Streptococcus pneumoniae	Pneumonia, meningitis, otitis media, bacteremia	two-component system sensor histidine kinase LytS	CWI42487.1	0.4661	0.98
4	Staphylococcus aureus	Skin and soft tissue infections, pneumonia, endocarditis, sepsis, osteomyelitis	sensor histidine kinase	HCV9065446.1	0.4661	0.98
5	Bacillus anthracis	Anthrax (cutaneous, inhalational, gastrointestinal forms)	sensor protein LytS	GEU14332.1	0.4661	0.98
6	Enterococcus faecium	Urinary tract infections, bacteremia, endocarditis, intra-abdominal infections	LytS/YhcK type 5TM receptor domain-containing protein	WP_338361125.1	0.4486	0.49
7	Listeria monocytogenes	Listeriosis (meningitis, septicemia, foodborne illness)	sensor histidine kinase	EAE5893739.1	0.4469	0.99
8	Bacillus subtilis	Rare opportunistic infections (wound infections, bacteremia)	two-component system sensor histidine kinase LytS	WP_326107421.1	0.4408	0.99
9	Bacillus cereus	Food poisoning (emetic and diarrheal syndromes)	two-component system sensor histidine kinase LytS	WP_098522074.1	0.4318	0.99
10	Streptococcus suis	Meningitis, sepsis, endocarditis, arthritis (mainly in pigs, but can affect humans)	LytS/YhcK type 5TM receptor domain-containing protein	HFI0463522.1	0.4167	0.98
11	Clostridium difficile	Antibiotic-associated diarrhea, pseudomembranous colitis	LytS/YhcK type 5TM receptor domain-containing protein	HFK2930797.1	0.3867	0.99
12	Prescottella equi	Respiratory infections in horses; zoonotic potential in humans	sensor histidine kinase	MBM4640638.1	0.38	0.3305
13	Enterococcus hirae	Urinary tract infections, bacteremia, and endocarditis	sensor histidine kinase	VTQ79731.1	0.3579	0.31
14	Clostridium perfringens	Gas gangrene, food poisoning, necrotizing enteritis	sensor histidine kinase	MFR4051271.1	0.3398	0.35
15	Clostridium botulinum	Botulism (foodborne, infant, wound)	sensor histidine kinase	WP_231160270.1	0.3391	0.98
16	Vibrio Cholerae	Cholera (severe diarrheal disease)	sensor histidine kinase	EKG0033267.1	0.3327	0.82
17	Acinetobacter baumannii	Hospital-acquired infections, pneumonia, sepsis, wound infections	sensor histidine kinase	MCY4787915.1	0.3161	0.87
18	Streptococcus pyogenes	Pharyngitis, scarlet fever, impetigo, rheumatic fever, necrotizing fasciitis	sensor histidine kinase	HER9979535.1	0.3089	0.4
19	Yersinia enterocolitica	Yersiniosis (gastroenteritis, mesenteric lymphadenitis)	LytS/YhcK type 5TM receptor domain-containing protein	HGH0940402.1	0.3086	0.97
20	Klebsiella pneumoniae	Pneumonia, urinary tract infections, bacteremia, liver abscesses	sensor protein	VTT28750.1	0.3078	0.97
21	Mycobacterium tuberculosis	Tuberculosis (pulmonary and extrapulmonary)	signal transduction histidine kinase LytS	CNE14897.1	0.3077	0.61
22	Pseudomonas aeruginosa	Respiratory infections, urinary tract infections, sepsis, wound infections	LytS/YhcK type 5TM receptor domain-containing protein	MFU6896790.1	0.307	0.98
23	Nocardia asteroides	Nocardiosis (pulmonary, cutaneous, and disseminated forms)	sensor histidine kinase	WP_357927017.1	0.2983	0.59
24	Shigella flexneri	Shigellosis (bacillary dysentery)	two-component system sensor histidine kinase YpdA	EKE5210985.1	0.2926	0.98
25	Shigella sonnei	Shigellosis (bacillary dysentery)	two-component system sensor histidine kinase YpdA	EHN2283122.1	0.2926	0.98
26	Shigella dysenteriae	Shigellosis (severe dysentery, hemolytic uremic syndrome)	two-component system sensor histidine kinase YpdA	WP_000544371.1	0.2909	0.98
27	Campylobacter jejuni	Campylobacteriosis (gastroenteritis, Guillain-Barré syndrome)	sensor histidine kinase.partial	WP_323470493.1	0.2895	0.24
28	Clostridium tetani	Tetanus (muscle spasms, lockjaw)	LytS/YhcK type 5TM receptor domain-containing protein	WP_023438963.1	0.2753	0.98

## Sheet: Galactosyl transferase CpsE
Sl. No	Bacterium	Disease	CpsE or similar proteins	Accension	Percentage Identity	Query Coverage
1	Bacillus anthracis	Anthrax (cutaneous, inhalational, gastrointestinal forms)	sugar transferase	WP_326042689.1	0.5361	0.43
2	Bacillus cereus	Food poisoning (emetic and diarrheal syndromes)	sugar transferase	WP_097904593.1	0.5248	0.45
3	Streptococcus pneumoniae	Pneumonia, meningitis, otitis media, bacteremia	galactosyl transferase CpsE	VKJ44295.1	0.5237	0.93
4	Staphylococcus aureus	Skin and soft tissue infections, pneumonia, endocarditis, sepsis, osteomyelitis	exopolysaccharide biosynthesis polyprenyl glycosylphosphotransferase	MVH29467.1	0.519	0.93
5	Streptococcus mutans	Dental caries (tooth decay)	sugar transferase	MFC2733404.1	0.5166	1
6	Clostridium perfringens	Gas gangrene, food poisoning, necrotizing enteritis	sugar transferase	WP_368236372.1	0.5152	0.43
7	Streptococcus suis	Meningitis, sepsis, endocarditis, arthritis (mainly in pigs, but can affect humans)	sugar transferase	WP_208498253.1	0.5102	0.98
8	Clostridium botulinum	Botulism (foodborne, infant, wound)	exopolysaccharide biosynthesis polyprenyl glycosylphosphotransferase	EJO5346054.1	0.5	0.43
9	Enterococcus faecalis	Endocarditis, urinary tract infections, wound infections.	sugar transferase	ELS0455724.1	0.495	0.45
10	Listeria monocytogenes	Listeriosis (meningitis, septicemia, foodborne illness)	sugar transferase	HAC3243511.1	0.4901	1
11	Shigella flexneri	Shigellosis (bacillary dysentery)	undecaprenyl-phosphate glucose phosphotransferase	WP_039268435.1	0.4706	0.45
12	Shigella dysenteriae	Shigellosis (severe dysentery, hemolytic uremic syndrome)	undecaprenyl-phosphate galactose phosphotransferase WbaP	EKW3164886.1	0.4706	0.45
13	Mycobacterium tuberculosis	Tuberculosis (pulmonary and extrapulmonary)	undecaprenyl-phosphate galactose phosphotransferase	CNI39838.1	0.4654	0.48
14	Klebsiella pneumoniae	Pneumonia, urinary tract infections, bacteremia, liver abscesses	exopolysaccharide biosynthesis polyprenyl glycosylphosphotransferase	ENY6022981.1	0.4608	0.45
15	Shigella sonnei	Shigellosis (bacillary dysentery)	undecaprenyl-phosphate galactose phosphotransferase WbaP	EJE8480997.1	0.4461	0.45
16	Vibrio Cholerae	Cholera (severe diarrheal disease)	sugar transferase	WP_337918837.1	0.4412	0.45
17	Clostridium tetani	Tetanus (muscle spasms, lockjaw)	sugar transferase	WP_129030243.1	0.4359	0.43
18	Acinetobacter baumannii	Hospital-acquired infections, pneumonia, sepsis, wound infections	sugar transferase	ELB2463945.1	0.4271	0.43
19	Pseudomonas aeruginosa	Respiratory infections, urinary tract infections, sepsis, wound infections	sugar transferase	MER1077814.1	0.4197	0.43
20	Bacillus subtilis	Rare opportunistic infections (wound infections, bacteremia)	sugar transferase	MED3626542.1	0.4104	0.46
21	Campylobacter jejuni	Campylobacteriosis (gastroenteritis, Guillain-Barré syndrome)	undecaprenyl phosphate N,N'-diacetylbacillosamine 1-phosphate transferase	WP_061210830.1	0.4043	0.42
22	Streptococcus pyogenes	Pharyngitis, scarlet fever, impetigo, rheumatic fever, necrotizing fasciitis	sugar transferase	HGH7543491.1	0.39	0.44
23	Yersinia enterocolitica	Yersiniosis (gastroenteritis, mesenteric lymphadenitis)	sugar transferase	HDL7973020.1	0.3697	0.35
24	Clostridium difficile	Antibiotic-associated diarrhea, pseudomembranous colitis	sugar transferase	HFL3190065.1	0.3659	0.94
25	Enterococcus faecium	Urinary tract infections, bacteremia, endocarditis, intra-abdominal infections	sugar transferase	HBP9579770.1	0.3614	0.94
26	Enterococcus hirae	Urinary tract infections, bacteremia, and endocarditis	sugar transferase	EMF0123150.1	0.3614	0.94
27	Prescottella equi	Respiratory infections in horses; zoonotic potential in humans	polyprenyl glycosylphosphotransferase	BCN50813.1	0.3314	0.73
28	Nocardia asteroides	Nocardiosis (pulmonary, cutaneous, and disseminated forms)	sugar transferase	WP_365040043.1	0.273	0.88
